# Supplementary material for: First Evidence of “Earth Wax” Inside the Casting Molds from the Roman Era
Source: Molecules. 2021 Jul 13;26(14):4259. doi: 10.3390/molecules26144259 (PMC8306946; doi:10.3390/molecules26144259)
Supplement: Supplementary file 1 [file molecules-26-04259-s001.zip]

Archive with 1 entries (1 files):
- molecules-1250250-supplementary.pdf
